# Supplementary material for: Assessment of microbial communities from cold mine environments and subsequent enrichment, isolation and characterization of putative antimony- or copper-metabolizing microorganisms
Source: Front Microbiol. 2024 May 24;15:1386120. doi: 10.3389/fmicb.2024.1386120 (PMC11160943; doi:10.3389/fmicb.2024.1386120)
Supplement: SUPPLEMENTARY TABLE S1 — One-sample t-test results for environmental parameters across different samples. 95% Confidence Interval represented as CI and Degrees of Freedom as Df. [file Data_Sheet_1.ZIP]

Archive with 6 entries (6 files):
- Supplementary_Table_1.xlsx
- Supplementary_Table_2.xlsx
- Supplementary_Table_3.xlsx
- Supplementary_Table_4.xlsx
- Supplementary_Table_5.xlsx
- Supplementary_Table_6.xlsx
