# Supplementary material for: Assessment of microbial communities from cold mine environments and subsequent enrichment, isolation and characterization of putative antimony- or copper-metabolizing microorganisms
Source: Front Microbiol. 2024 May 24;15:1386120. doi: 10.3389/fmicb.2024.1386120 (PMC11160943; doi:10.3389/fmicb.2024.1386120)
Supplement: SUPPLEMENTARY TABLE S1 — One-sample t-test results for environmental parameters across different samples. 95% Confidence Interval represented as CI and Degrees of Freedom as Df. [file Data_Sheet_1.ZIP › Supplementary_Table_1.xlsx]

## Sheet: Sheet4
pH CI= 5.75, 8.28 Sample mean=7.01 Df=17						Sb CI= -9.41,67.03 Sample mean=28.81 Df=17						Cu CI= 277.82, 418.16 Sample mean=376.60 Df=17						As CI= 276.69, 532.54 Sample mean=404.61 Df=17						Fe CI= 84.10, 187.37 Sample mean=135.74 Df=17						S CI= 59.19, 185.66 Sample mean=122.43 Df=17
Value		T value		p-value		Value		T value		p-value		Value		T value		p-value		Value		T value		p-value		Value		T value		p-value		Value		T value		p-value
7.4		-0.639		0.531		2.9		1.4304		0.171		360		0.313		0.758		1200		-13.118		<0.001		58		3.176		0.006		18		3.484		0.003
7.3		-0.472		0.643		0.53		1.5613		0.137		280		1.751		0.098		310		1.560		0.137		68		2.768		0.013		26		3.217		0.005
7.8		-1.306		0.209		0.21		1.5789		0.133		200		3.189		0.005		230		2.880		0.010		87		1.991		0.063		37		2.850		0.011
6.9		0.194		0.848		<2		1.5905		0.130		36		6.138		<0.001		63		5.634		<0.001		21		4.688		<0.001		0.79		4.059		0.001
6.9		0.194		0.848		<2		1.5905		0.130		270		1.931		0.005		580		-2.893		0.010		45		3.707		0.002		7.1		3.848		0.001
7		0.028		0.978		<2		1.5905		0.130		200		3.189		0.005		460		-0.914		0.374		58		3.176		0.006		16		3.551		0.002
7		0.028		0.978		<2		1.5905		0.130		220		2.829		0.012		700		-4.872		<0.001		66		2.849		0.011		21		3.384		0.004
5.8		2.028		0.059		7.1		1.1986		0.247		570		-3.463		0.003		440		-0.584		0.567		190		-2.217		0.041		200		-2.588		0.019
7.6		-0.972		0.345		4.9		1.32		0.204		600		-4.002		0.001		430		-0.419		0.681		220		-3.443		0.003		220		-3.256		0.005
7.4		-0.639		0.531		4.9		1.32		0.204		410		-0.586		0.001		280		2.055		0.056		120		0.643		0.529		120		0.081		0.936
12.3		-8.805		<0.001		4		1.3697		0.189		630		-4.541		0.002		360		0.736		0.472		190		-2.217		0.041		200		-2.588		0.019
2.5		7.528		<0.001		4.1		1.3642		0.190		800		-7.597		<0.001		230		2.880		0.010		120		0.643		0.529		120		0.081		0.936
2.3		7.861		<0.001		2.2		1.4691		0.160		600		-4.002		0.001		330		1.231		0.235		370		-9.572		<0.001		410		-9.595		<0.001
12.1		-8.472		<0.001		2.1		1.4746		0.159		450		-1.305		0.209		250		2.550		0.021		290		-6.303		<0.001		310		-6.259		<0.001
7.1		-0.139		0.891		2.2		1.4691		0.160		630		-4.541		0.002		250		2.550		0.021		240		-4.260		0.001		240		-3.923		0.001
3.8		5.361		<0.001		3.5		1.3973		0.180		500		-2.204		0.042		330		1.231		0.235		240		-4.260		0.001		250		-4.257		0.001
7.5		-0.806		0.432		240		-11.658		<0.001		9.4		6.616		<0.001		190		3.539		0.003		60		3.095		0.007		1.3		4.041		0.001
7.6		-0.972		0.345		240		-11.658		<0.001		28		6.281		<0.001		650		-4.047		0.001		0.27		5.535		<0.001		6.5		3.868		0.001
