# Supplementary material for: Assessment of microbial communities from cold mine environments and subsequent enrichment, isolation and characterization of putative antimony- or copper-metabolizing microorganisms
Source: Front Microbiol. 2024 May 24;15:1386120. doi: 10.3389/fmicb.2024.1386120 (PMC11160943; doi:10.3389/fmicb.2024.1386120)
Supplement: SUPPLEMENTARY TABLE S1 — One-sample t-test results for environmental parameters across different samples. 95% Confidence Interval represented as CI and Degrees of Freedom as Df. [file Data_Sheet_1.ZIP › Supplementary_Table_2.xlsx]

## Sheet: Sheet1
All sites	Observed ASVs					Shannon Diversity					Rarity index					Phylogenetic Diversity
	Df	F value	r2	Pr(>F)		Df	F value	r2	Pr(>F)		Df	F value	r2	Pr(>F)		Df	F value	r2	Pr(>F)
Nucleic acid	1	0.040	0.001	0.850		1	0.059	0.002	0.810		1	0.084	0.002	0.770		1	0.109	0.003	0.740
Site	2	461.510	0.965	<0.001		2	88.40	0.843	<0.001		2	56.84	0.775	<0.001		2	257.950	0.939	<0.001
Season	1	0.070	0.002	0.796		1	0.26	0.008	0.610		1	0.25	0.007	0.610		1	0.129	0.004	0.722
Depth	3	2.220	0.173	0.105		3	2.54	0.192	0.074		3	2.12	0.166	0.120		3	2.324	0.179	0.094
Site A
	Df	F value	r2	Pr(>F)		Df	F value	r2	Pr(>F)		Df	F value	r2	Pr(>F)		Df	F value	r2	Pr(>F)
Nucleic acid	1	0.547	0.043	0.474		1	0.067	0.006	0.801		1	0.028	<0.001	0.870		1	0.924	0.069	0.355
Season	1	0.946	0.074	0.350		1	0.521	0.027	0.484		1	0.148	0.001	0.707		1	0.696	0.053	0.421
Depth	3	0.773	0.188	0.535		3	0.699	0.173	0.574		3	0.559	0.143	0.654		3	0.787	0.191	0.528
Site B
	Df	F value	r2	Pr(>F)		Df	F value	r2	Pr(>F)		Df	F value	r2	Pr(>F)		Df	F value	r2	Pr(>F)
Nucleic acid	1	13.378	0.455	0.002		1	11.764	0.424	0.003		1	8.796	0.722	0.009		1	6.971	0.681	0.018
Season	1	0.292	0.018	0.596		1	0.000	0.000	0.978		1	0.895	0.304	0.358		1	0.038	0.002	0.848
Depth	3	0.287	0.020	0.834		3	0.287	0.020	0.834		3	1.292	0.080	0.316		3	1.345	0.152	0.300
Site C
	Df	F value	r2	Pr(>F)		Df	F value	r2	Pr(>F)		Df	F value	r2	Pr(>F)		Df	F value	r2	Pr(>F)
Nucleic acid	1	0.769	0.278	0.473		1	1.368	0.407	0.363		1	1.159	<0.001	0.394		1	4.661	0.295	0.164
Season	1	0.162	0.002	0.726		1	2.623	0.724	0.247		1	0.922	0.448	0.438		1	0.002	0.000	0.969
								11.764 0.424 0.003
