# Supplementary material for: Assessment of microbial communities from cold mine environments and subsequent enrichment, isolation and characterization of putative antimony- or copper-metabolizing microorganisms
Source: Front Microbiol. 2024 May 24;15:1386120. doi: 10.3389/fmicb.2024.1386120 (PMC11160943; doi:10.3389/fmicb.2024.1386120)
Supplement: SUPPLEMENTARY TABLE S1 — One-sample t-test results for environmental parameters across different samples. 95% Confidence Interval represented as CI and Degrees of Freedom as Df. [file Data_Sheet_1.ZIP › Supplementary_Table_3.xlsx]

## Sheet: Sheet1
Site	Season	Depth (cm)	Core	Nucleic acid		Observed ASVs		Shannon Diversity		Rarity index		Phylogenetic Diversity
A	Summer	15	1	DNA		411		5.47		0.22		39,10
				RNA		44		2.79		0.01		4.50
	Summer	32	1	DNA		29		2.48		0.00		2.50
				RNA		49		3.04		0.01		4.57
	Summer	46	1	DNA		30		2.55		0.00		2.68
				RNA		45		2.87		0.01		3.79
	Winter	< 10 a	1	DNA		76		3.22		0.01		12.43
				RNA		43		2.77		0.01		4.50
	Winter	15	1	DNA		27		2.38		0.00		3.08
				RNA		61		3.26		0.01		4.72
	Winter	25	1	DNA		27		2.67		0.00		2.75
				RNA		31		2.40		0.01		2.89
	Winter	35	1	DNA		40		2.77		0.00		3.95
				RNA		87		3.62		0.02		6.95
B	Summer	10	1	DNA		29		2.45		0.00		2.96
				RNA		53		2.97		0.01		5.10
	Summer	30	1	DNA		28		2.78		0.00		2.70
				RNA		58		3.11		0.01		4.78
	Summer	57	1	DNA		30		2.68		0.00		2.31
				RNA		44		3.07		0.00		3.54
	Summer	27	2	DNA		37		2.78		0.01		3.74
				RNA		51		3.04		0.01		6.19
	Winter	38	1	DNA		24		2.49		0.01		2.45
				RNA		71		3.41		0.01		9.89
	Winter	48	1	DNA		39		2.95		0.00		2.22
				RNA		45		2.74		0.01		2.46
	Winter	< 5 a	2	DNA		38		2.78		0.01		3.37
				RNA		35		2.67		0.00		3.21
	Winter	20	2	DNA		47		2.84		0.00		4.50
				RNA		56		3.16		0.01		6.89
	Winter	40	2	DNA		44		2.55		0.01		2.32
				RNA		45		2.98		0.01		3.74
C	Summer	10	1	DNA		1788		6.74		0.68		120.30
				RNA		1251		6.64		0.68		80.63
	Winter	10	1	DNA		1574		6.62		0.63		105.50
				RNA		1686		6.56		0.62		97.20
