# Supplementary material for: Assessment of microbial communities from cold mine environments and subsequent enrichment, isolation and characterization of putative antimony- or copper-metabolizing microorganisms
Source: Front Microbiol. 2024 May 24;15:1386120. doi: 10.3389/fmicb.2024.1386120 (PMC11160943; doi:10.3389/fmicb.2024.1386120)
Supplement: SUPPLEMENTARY TABLE S1 — One-sample t-test results for environmental parameters across different samples. 95% Confidence Interval represented as CI and Degrees of Freedom as Df. [file Data_Sheet_1.ZIP › Supplementary_Table_4.xlsx]

## Sheet: Sheet1
					Aerobic tolerators				Fermenting tolerators						Anaerobically respiring tolerators
Sample					Inoculation				Inoculation						Inoculation
Site	Depth		Enrichment		1	2	3		1	2	3	2ª	3ª		1	2	3	2ª	3ª
A	Surface		Sb		***	***	***		***	***	-	**	-		***	-	-	-	-
A	Middle		Sb		***	***	-		***	***	-	***	-		***	-	-	***	-
A	Bottom		Sb		***	***	***		***	-	-	-	-		***	***	-	-	-
C	Surface		Sb		***	***	***		***	-	-	***	***		***	***	-	***	***
B	Surface		Sb		***	***	***		***	-	-	-	-		***	***	-	-	-
B	Middle		Sb		***	-	-		***	-	-	***	**		***	-	-	-	-
B	Bottom		Sb		***	***	***		***	-	-	-	-		***	***	-	-	-
B	Middle		Sb		***	***	***		***	-	-	-	-		***	-	-	-	-
A	Surface		Cu		***	***	-		***	***	***				***	***	-
A	Middle		Cu		***	***	***		***	***	***				***	***	***
A	Bottom		Cu		***	***	***		***	***	***				***	***	-
C	Surface		Cu		***	***	***		***	***	***				***	***	***
B	Surface		Cu		***	***	***		***	***	***				***	***	***
B	Middle		Cu		***	***	***		***	-	***				***	***	***
B	Bottom		Cu		***	***	***		***	***	-				***	***	***
B	Middle		Cu		***	***	***		***	-	***				***	***	***
