# Supplementary material for: Assessment of microbial communities from cold mine environments and subsequent enrichment, isolation and characterization of putative antimony- or copper-metabolizing microorganisms
Source: Front Microbiol. 2024 May 24;15:1386120. doi: 10.3389/fmicb.2024.1386120 (PMC11160943; doi:10.3389/fmicb.2024.1386120)
Supplement: SUPPLEMENTARY TABLE S1 — One-sample t-test results for environmental parameters across different samples. 95% Confidence Interval represented as CI and Degrees of Freedom as Df. [file Data_Sheet_1.ZIP › Supplementary_Table_6.xlsx]

## Sheet: Sheet1
				Next-related sequences of ASVs detected in forward and reverse reads of 16S rRNA genes as identified by BLAST and their taxonomic affiliation									Relative abundance (%) of ASV			Growth observed at							Growth observed at
Isolate	Site of origin	Enrichment media		Accession number	Name	Identity (%)	Phylum	Class	Order	Family	Genus		Environmental	Enrichment		0 ºC	5 ºC	10 ºC	20 ºC	30 ºC	40 ºC		0.1mM	1mM	10mM
1	B	AE-Sb		CP033019.1	Janthinobacterium agaricidamnosum	99.85	Pseudomonadota	Betaproteobacteria	Burkholderiales	Oxalobacteraceae	Janthinobacterium		-	-		+	+	++	++++	+++	-		++++	++++	++
2	C	AE-Sb		LC420168.1	Pseudomonas protegens	99.56	Pseudomonadota	Gammaproteobacteria	Pseudomonadales	Pseudomonadaceae	Pseudomonas		-	-		+	+	++	++++	+++	-		++++	++++	++
3	C	AE-Sb		MT605341.1	Chryseobacterium balustinum	99.9	Bacteroidota	Flavobacteriia	Flavobacteriales	Weeksellaceae	Chryseobacterium		-	-		+	+	++	++++	+++	+		++++	++++	++
4	C	AE-Sb		ON012958.1	Janthinobacterium lividum	99.78	Pseudomonadota	Betaproteobacteria	Burkholderiales	Oxalobacteraceae	Janthinobacterium		-	-		+	+	++	++++	+++	-		+++	++++	++++
5	C	AE-Sb		CP033019.1	Janthinobacterium agaricidamnosum	99.85	Pseudomonadota	Betaproteobacteria	Burkholderiales	Oxalobacteraceae	Janthinobacterium		-	-		+	+	++	++++	++	-		++++	++++	-
6	C	AE-Sb		CP033019.1	Janthinobacterium agaricidamnosum	99.85	Pseudomonadota	Betaproteobacteria	Burkholderiales	Oxalobacteraceae	Janthinobacterium		-	-		+	+	++	++++	++	+		++++	++++	++
7	C	AE-Sb		MT605341.1	Chryseobacterium balustinum	99.49	Bacteroidota	Flavobacteriia	Flavobacteriales	Weeksellaceae	Chryseobacterium		-	-		+	+	++	++++	++++	+		++++	++++	+++
8	C	AE-Sb		MT605341.1	Chryseobacterium balustinum	99.7	Bacteroidota	Flavobacteriia	Flavobacteriales	Weeksellaceae	Chryseobacterium		-	-		+	++	++	++++	++	-		++++	++++	++
9	C	AE-Sb		MT081086.1	Chryseobacterium balustinum	99.7	Bacteroidota	Flavobacteriia	Flavobacteriales	Weeksellaceae	Chryseobacterium		-	-		+	++	++	+++	++++	++		++++	++++	++
10	C	AE-Sb		MT605341.1	Chryseobacterium balustinum	99.93	Bacteroidota	Flavobacteriia	Flavobacteriales	Weeksellaceae	Chryseobacterium		-	-		+	++	+	++	++++	++		++++	++++	+++
11	C	AE-Sb		MT081086.1	Chryseobacterium balustinum	99.78	Bacteroidota	Flavobacteriia	Flavobacteriales	Weeksellaceae	Chryseobacterium		-	-		+	++	++	++	++++	++		++++	++++	++
12	C	AE-Sb		KT203923.1	Pseudochrobactrum kiredjianiae	99.61	Pseudomonadota	Alphaproteobacteria	Hyphomicrobiales	Brucellaceae	Pseudochrobactrum		-	0.29		+	++	+++	++++	++	-		++++	++++	++++
13	C	AE-Sb		KT203923.1	Pseudochrobactrum kiredjianiae	99.46	Pseudomonadota	Alphaproteobacteria	Hyphomicrobiales	Brucellaceae	Pseudochrobactrum		-	0.29		+	+	++	++++	++	-		++++	+++	++++
14	C	AE-Sb		MT533951.1	Microbacterium oxydans	99.93	Actinomycetota	Actinomycetes	Micrococcales	Microbacteriaceae	Microbacterium		-	-		+	++	++	++	++++	++++		++++	++	++
15	B	AE-Sb		LT891935.1	Rhodococcus erythropolis	98.53	Actinomycetota	Actinomycetes	Mycobacteriales	Nocardiaceae	Rhodococcus		-	31.13ᵃ		+	+	++	++	++++	++++		++++	++++	+++
16	B	AE-Sb		MF777044.1	Pseudomonas migulae	99.56	Pseudomonadota	Gammaproteobacteria	Pseudomonadales	Pseudomonadaceae	Pseudomonas		-	0.21		+	++	++	++++	++++	++		++++	+++	+++
17	C	AE-Sb		MF777044.1	Pseudomonas migulae	99.34	Pseudomonadota	Gammaproteobacteria	Pseudomonadales	Pseudomonadaceae	Pseudomonas		-	0.21		+	+	++	++++	++++	-		++++	++++	++++
18	C	AE-Sb		MF777044.1	Pseudomonas migulae	99.63	Pseudomonadota	Gammaproteobacteria	Pseudomonadales	Pseudomonadaceae	Pseudomonas		-	0.21		++	++	++	++++	++++	-		++++	++++	++
19	C	AE-Sb		MF777044.1	Pseudomonas migulae	99.63	Pseudomonadota	Gammaproteobacteria	Pseudomonadales	Pseudomonadaceae	Pseudomonas		-	0.21		+	+	++	++++	++++	-		++++	+++	++
20	C	AE-Sb		MH127783.1	Serratia fonticola	99.78	Pseudomonadota	Unclassified	Unclassified	Unclassified	Unclassified		-	0.03		+	++	++	++++	++++	-		++++	++++	+++
21	C	AE-Sb		MT533951.1	Microbacterium oxydans	99.02	Actinomycetota	Actinomycetes	Micrococcales	Microbacteriaceae	Microbacterium		-	0.08		+	++	++	++++	+++	++		++++	++++	+++
22	C	FT-Sb		OQ650310.1	Serratia fonticola	100	Pseudomonadota	Gammaproteobacteria	Enterobacterales	Yersiniaceae	Serratia		-	0.01		Not determined							Failed test
23	C	FT-Sb		CP054044.1	Yersinia bercovieri	99.45	Pseudomonadota	Gammaproteobacteria	Enterobacterales	Yersiniaceae	Yersinia		-	31.56ᵃ		Not determined							Failed test
24	C	FT-Sb		Sequencing not successfull												+	++	++	++	++++	++		++++	++++	++++
25	A	AE-Sb		KF924214.1	Comamonas koreensis	99.59	Pseudomonadota	Betaproteobacteria	Burkholderiales	Comamonadaceae	Comamonas		-	-		+	++	++	++	++++	++		++++	++++	++++
26	B	AE-Sb		KT203923.1	Pseudochrobactrum kiredjianiae	99.92	Pseudomonadota	Alphaproteobacteria	Hyphomicrobiales	Brucellaceae	Pseudochrobactrum		-	-		+	+++	++++	++++	++	++		+++	++++	++++
27	B	AE-Sb		Sequencing not successfull												+	++	++	++++	++	-		++++	++++	+++
28	B	AE-Sb		Sequencing not successfull												+	++	++	++++	++++	++		++++	++++	+++
29	A	AE-Sb		CP086243.1	Clostridium estertheticum	98.29	Bacillota	Clostridia	Eubacteriales	Clostridiaceae	Clostridium		-	-		+	++	++	++++	++	++		++++	++++	++++
30	C	AN-Sb		CP086243.1	Clostridium estertheticum	98.29	Bacillota	Clostridia	Eubacteriales	Clostridiaceae	Clostridium		0.02	-		++	++	++++	+	-	-		++++	++++	++
31	C	AN-Sb		CP086243.1	Clostridium estertheticum	99.02	Bacillota	Clostridia	Eubacteriales	Clostridiaceae	Clostridium		0.02	-		++	++	++++	+	+	-		++++	++++	++
32	C	AN-Sb			Clostridium estertheticum	99.34	Bacillota	Clostridia	Eubacteriales	Clostridiaceae	Clostridium		0.02	-		+++	++++	++++	+	+	+		+++	++++	++++
33	C	AN-Sb		Sequencing not successfull												++	++	++++	+	+	+		++++	++++	++
34	C	AN-Sb		Sequencing not successfull												+++	++++	++++	+	+	+		++++	++++	-
35	C	AN-Sb		Sequencing not successfull												+++	++++	+++	++	++	++		++++	+++	-
36	C	AN-Sb		Sequencing not successfull												+++	+++	++++	-	+	+++		++++	++++	-
37	C	AN-Sb		Sequencing not successfull												+++	++++	++++	+	++	+++		++++	++	++
38	C	AN-Sb		CP086243.1	Clostridium estertheticum	98.88	Bacillota	Clostridia	Eubacteriales	Clostridiaceae	Clostridium		0.02	-		++++	+++	++++	++	++	++		++++	++++	++
39	C	AN-Sb		CP086243.1	Clostridium estertheticum	98.66	Bacillota	Clostridia	Eubacteriales	Clostridiaceae	Clostridium		0.02	-		+++	+++	++++	++	++	-		++++	++++	++
40	C	AN-Sb		CP086243.1	Clostridium estertheticum	99.26	Bacillota	Clostridia	Eubacteriales	Clostridiaceae	Clostridium		0.02	-		++++	++++	++	++	++	++		++++	++++	++
41	C	AN-Sb		CP086243.1	Clostridium estertheticum	98.81	Bacillota	Clostridia	Eubacteriales	Clostridiaceae	Clostridium		0.02	-		++++	++++	++++	+	++	-		++++	+++	++
42	C	AN-Sb		MT631976.1	Carnobacterium maltaromaticum	99.79	Bacillota	Bacilli	Lactobacillales	Carnobacteriaceae	Carnobacterium		-	-		Failed test							++++	++++	-
43	C	AN-Sb		CP077624.1	Clostridium estertheticum	98.73	Bacillota	Clostridia	Eubacteriales	Clostridiaceae	Clostridium		0.02	-		+++	+++	++++	++	++	++		++++	++++	++
44	C	AN-Sb		MT631976.1	Carnobacterium maltaromaticum	99.2	Bacillota	Bacilli	Lactobacillales	Carnobacteriaceae	Carnobacterium		-	-		++	++	++++	-	+	+		++++	++++	++
45	C	AN-Sb		CP015756.1	Clostridium estertheticum	98.86	Bacillota	Clostridia	Eubacteriales	Clostridiaceae	Clostridium		-	-		++	++	++++	+	+	++		++++	++++	++
46	B	FT-Sb		EF451715.1	Cellulomonas sp.	99.8	Actinomycetota	Actinomycetes	Micrococcales	Cellulomonadaceae	Cellulomonas		-	-		+++	++++	++++	++	++	++		++++	+++	+++
47	C	FT-Sb		OQ055145.1	Demequinaceae bacterium	99.59	Actinomycetota	Actinomycetes	Micrococcales	Demequinaceae	Unclassified		0.03ᵃ	-		++	++	++++	++	++	++		++++	++++	++
48	C	FT-Sb		OQ650310.1	Serratia fonticola	99.56	Pseudomonadota	Gammaproteobacteria	Enterobacterales	Yersiniaceae	Serratia		0.01ᵃ	-		++++	++++	+++	++	++	++		++++	+++	++
49	C	FT-Sb		CP046294.1	Yersinia intermedia	99.41	Pseudomonadota	Gammaproteobacteria	Enterobacterales	Yersiniaceae	Yersinia		31.56ᵃ	-		+++	++++	++++	++++	++++	++		++++	++++	++
50	C	FT-Sb		MT631976.1	Carnobacterium maltaromaticum	99.85	Bacillota	Bacilli	Lactobacillales	Carnobacteriaceae	Carnobacterium		0.33	-		++++	++++	+++	+++	+++	+++		++++	++++	++
51	C	FT-Sb		MH119646.1	Demequina sp.	99.67	Actinomycetota	Actinomycetes	Micrococcales	Demequinaceae	Demequina		0.33ᵃ	-		++	++++	++++	++	+++	++		++++	++++	++
52	A	AN-Sb		MN841966.1	Pseudomonas sp.	99.73	Pseudomonadota	Gammaproteobacteria	Pseudomonadales	Pseudomonadaceae	Pseudomonas		-	-		++	++	++++	+	+	+		+++	++++	+++
53	A	AN-Sb		MK734421.1	Pseudomonas veronii	98.16	Pseudomonadota	Gammaproteobacteria	Pseudomonadales	Pseudomonadaceae	Pseudomonas		-	-		++	++	++++	+	+	+		++++	++++	++
57	B	AE-Cu		Sequencing not successfull												+	++	++	++	++++	-		++++	++	-
58	B	AE-Cu		MN810219.1	Microbacterium sp.	99.32	Actinomycetota	Actinomycetes	Micrococcales	Microbacteriaceae	Microbacterium		-	-		++	+++	++++	++++	++++	+		++++	+++	-
59	B	AE-Cu		Sequencing not successfull												+	++	++	++	++++	+		++++	++	-
60	B	AE-Cu		MN841966.1	Pseudomonas sp.	99.69	Pseudomonadota	Gammaproteobacteria	Pseudomonadales	Pseudomonadaceae	Pseudomonas		-	-		++	++	++++	++++	++++	+		++++	++	-
61	B	AE-Cu		Sequencing not successfull												Failed test							++++	++	-
62	B	AE-Cu		Sequencing not successfull												Failed test							++++	++	-
63	B	AE-Cu		OQ860062.1	Methylobacterium goesingense	99.72	Pseudomonadota	Alphaproteobacteria	Hyphomicrobiales	Methylobacteriaceae	Methylobacterium		-	-		Failed test							++++	-	-
64	B	AE-Cu		OQ860062.1	Methylobacterium goesingense	99.53	Pseudomonadota	Alphaproteobacteria	Hyphomicrobiales	Methylobacteriaceae	Methylobacterium		-	-		+	++	++++	++++	++	++		++++	+	-
65	B	AE-Cu		OQ860062.1	Methylobacterium goesingense	100	Pseudomonadota	Alphaproteobacteria	Hyphomicrobiales	Methylobacteriaceae	Methylobacterium		-	-		+	++	++++	++	++++	++		++++	++	-
66	B	AE-Cu		OQ860062.1	Methylobacterium goesingense	100	Pseudomonadota	Alphaproteobacteria	Hyphomicrobiales	Methylobacteriaceae	Methylobacterium		-	-		Failed test							++++	-	-
67	B	AE-Cu		Sequencing not successfull												+	++	++++	++++	++++	++++		++++	++	-
68	B	AE-Cu		OQ860062.1	Methylobacterium goesingense	99.92	Pseudomonadota	Alphaproteobacteria	Hyphomicrobiales	Methylobacteriaceae	Methylobacterium		-	-		Failed test							++++	-	-
